# Supplementary material for: Harnessing phosphonate antibiotics argolaphos biosynthesis enables a synthetic biology-based green synthesis of glyphosate
Source: Nat Commun. 2022 Apr 1;13:1736. doi: 10.1038/s41467-022-29188-6 (PMC8976061; doi:10.1038/s41467-022-29188-6)
Supplement: Supplementary file 3 — Supplementary Data 1 [file 41467_2022_29188_MOESM3_ESM.xlsx]

## Sheet: Sheet1
Constructs	Primer name	Primer sequence (5’-3')
pET15b-AlpH	AlpG-for	gcagcggcctggtgccgcgcggcagccat atgtctgagaacaccaccacgaacaagtccgca
	AlpG-rev	cctttcgggctttgttagcagccggatcctcgag tcacggcgcggtccggaaggccgcggtcat
pET15b-AlpI	AlpG-for	gcagcggcctggtgccgcgcggcagccat gtgaccacgacctccaaggcgttcgtcacc
	AlpG-rev	cctttcgggctttgttagcagccggatcctcgag tcacgacaacggcacctgccccgcggtcagtt
pET15b-AlpJ	AlpG-for	gcagcggcctggtgccgcgcggcagccat gtgaccggtacggttccccccgcggccgtcg
	AlpG-rev	cctttcgggctttgttagcagccggatcctcgag tcatcgcgcggcgccttccgtcagtgaggg
pET15b-AlpG	AlpG-for	gcagcggcctggtgccgcgcggcagccat atgtccgtaccggaccctgccttcgaccggcg
	AlpG-rev	cctttcgggctttgttagcagccggatcctcgag tcagttgccttccttgctgtaccagagccggtctt
pET15b-AlpK	AlpG-for	gcagcggcctggtgccgcgcggcagccat atgaacgcacagcgtgtcctgtacaccgacc
	AlpG-rev	cctttcgggctttgttagcagccggatcctcgag tcatcgggcggctccgtcgggcagtacgcg
pET15b-AlpL	AlpG-for	gcagcggcctggtgccgcgcggcagccat atgaccacactcgctcccaccgccgtcaccga
	AlpG-rev	cctttcgggctttgttagcagccggatcctcgag tcaggggcgggtgagggccgtacgcagcc
pYES-alpA-P	1-for	tagaaacagacgaagaagctagctttgcactggattgcgggtgcccagaacactcagcc
	1-rev	gcgctgctcttccgcgacaa
	2-for	ccgtacgaaccggtcgagcccgg
	2-rev	gaccggttcaccggccgcctcctcgcgtg
	3-for	cggcacccgtaccgcctcctgga
	3-rev	tgcacatcgccgcgatgccggc
	4-for	gctccagcttcgaggtgtcggccagttac
	4-rev	cgccttccgtcagtgagggccgg
	5-for	gccgggagccggaagaactgct
	5-rev	gccgacctggacagcaggtgcttgg
	6-for	gacacgatgagcctcctggccgacacca
	6-rev	gtctcgtggcccacgccgtagtcgatc
	7-for	ccaggaccgcatcctgcagaac
	7-rev	tatagcacgtgatgaaaaggacccaggtggcacttttcggtgattcccctgtcctgttc
	yeast-for	cgaaaagtgccacctgggtc
	yeast-rev	gtgagtttagtatacatgca
	E.coli-for	aactgtattataagtaaatgcatgtatactaaactcacatgtcatcacgatactgtgat
	E.coli-rev	taactgatgccgtatttgcagtac
	Strep-for	acccattcaaaggccggcat
	Strep-rev	gagggtgccgacgttccccggctgagtgttctgggcacccgcaatccagtgcaaagcta
pYES-gapdhp(EL)-alpA-P	gaphdp-for	tagaaacagacgaagaagctagctttgcactggattgcggctgctccttcggtcggacg
	gaphdp-alpA-rev	actcgggacgaccggccgtcgggcggcgggaccgccatgcgtatcccctttcagatac
	1-for	cctgcaattcttagtgcgaggtatctgaaaggggatacgcatggcggtcccgccgcccga
	1-rev	gcgctgctcttccgcgacaa
	2-for	ccgtacgaaccggtcgagcccgg
	2-rev	gaccggttcaccggccgcctcctcgcgtg
	3-for	cggcacccgtaccgcctcctgga
	3-rev	tgcacatcgccgcgatgccggc
	4-for	gctccagcttcgaggtgtcggccagttac
	4-rev	cgccttccgtcagtgagggccgg
	5-for	gccgggagccggaagaactgct
	5-rev	gccgacctggacagcaggtgcttgg
	6-for	gacacgatgagcctcctggccgacacca
	6-rev	gtctcgtggcccacgccgtagtcgatc
	7-for	ccaggaccgcatcctgcagaac
	7-rev	tatagcacgtgatgaaaaggacccaggtggcacttttcggtgattcccctgtcctgttc
	yeast-for	cgaaaagtgccacctgggtc
	yeast-rev	gtgagtttagtatacatgca
	E.coli-for	aactgtattataagtaaatgcatgtatactaaactcacatgtcatcacgatactgtgat
	E.coli-rev	taactgatgccgtatttgcagtac
	Strep-for	acccattcaaaggccggcat
	Strep-gapdhp-rev	gtaaggtgcccgtagacgcacgtccgaccgaaggagcagccgcaatccagtgcaaagcta
pYES-ermE*p-alpHI	erm*Ep-for	gtagaaacagacgaagaagctagctttgcactggattgcgggtaccagcccgacccgagc
	erm*Ep-rev	gcagcagtgcggacttgttcgtggtggtgttctcagacatgtggtgtcctaccaaccggc
	1-for	ttgtgggctggacaatcgtgccggttggtaggacaccacatgtctgagaacaccaccac
	1-rev	tatagcacgtgatgaaaaggacccaggtggcacttttcgtcacgacaacggcacctgcc
	yeast-for	cgaaaagtgccacctgggtc
	yeast-rev	gtgagtttagtatacatgca
	E.coli-for	aactgtattataagtaaatgcatgtatactaaactcacatgtcatcacgatactgtgat
	E.coli-rev	taactgatgccgtatttgcagtac
	Strep-for	acccattcaaaggccggcat
	Strep-rev	ccaggcgtgccggcgcgtgctcgggtcgggctggtacccgcaatccagtgcaaagcta
pYES-ermE*p-alpHIJ	erm*Ep-for	gtagaaacagacgaagaagctagctttgcactggattgcgggtaccagcccgacccgagc
	erm*Ep-rev	gcagcagtgcggacttgttcgtggtggtgttctcagacatgtggtgtcctaccaaccggc
	1-for	ttgtgggctggacaatcgtgccggttggtaggacaccacatgtctgagaacaccaccac
	1-rev	tatagcacgtgatgaaaaggacccaggtggcacttttcgtcatcgcgcggcgccttccg
	yeast-for	cgaaaagtgccacctgggtc
	yeast-rev	gtgagtttagtatacatgca
	E.coli-for	aactgtattataagtaaatgcatgtatactaaactcacatgtcatcacgatactgtgat
	E.coli-rev	taactgatgccgtatttgcagtac
	Strep-for	acccattcaaaggccggcat
	Strep-rev	ccaggcgtgccggcgcgtgctcgggtcgggctggtacccgcaatccagtgcaaagcta
pYES-ermE*p-alpGHIJ	erm*Ep-for	gtagaaacagacgaagaagctagctttgcactggattgcgggtaccagcccgacccgagc
	erm*Ep-rev	ctgccgcccgccggtcgaaggcagggtccggtacggacatgtggtgtcctaccaaccggc
	1-for	ttgtgggctggacaatcgtgccggttggtaggacaccacatgtccgtaccggaccctgc
	1-rev	taaggcaggaccagcgaggt
	2-for	aaaaccatgacatcggtctg
	2-rev	tatagcacgtgatgaaaaggacccaggtggcacttttcgtcatcgcgcggcgccttccg
	yeast-for	cgaaaagtgccacctgggtc
	yeast-rev	gtgagtttagtatacatgca
	E.coli-for	aactgtattataagtaaatgcatgtatactaaactcacatgtcatcacgatactgtgat
	E.coli-rev	taactgatgccgtatttgcagtac
	Strep-for	acccattcaaaggccggcat
	Strep-rev	ccaggcgtgccggcgcgtgctcgggtcgggctggtacccgcaatccagtgcaaagcta
pYES-ermE*p-alpGHIJK	erm*Ep-for	gtagaaacagacgaagaagctagctttgcactggattgcgggtaccagcccgacccgagc
	erm*Ep-rev	ctgccgcccgccggtcgaaggcagggtccggtacggacatgtggtgtcctaccaaccggc
	1-for	ttgtgggctggacaatcgtgccggttggtaggacaccacatgtccgtaccggaccctgc
	1-rev	taaggcaggaccagcgaggt
	2-for	aaaaccatgacatcggtctg
	2-rev	ttatagcacgtgatgaaaaggacccaggtggcacttttcgtcatcgggcggctccgtcgg
	yeast-for	cgaaaagtgccacctgggtc
	yeast-rev	gtgagtttagtatacatgca
	E.coli-for	aactgtattataagtaaatgcatgtatactaaactcacatgtcatcacgatactgtgat
	E.coli-rev	taactgatgccgtatttgcagtac
	Strep-for	acccattcaaaggccggcat
	Strep-rev	ccaggcgtgccggcgcgtgctcgggtcgggctggtacccgcaatccagtgcaaagcta
pYES-ermE*p-alpGHIJKL	erm*Ep-for	gtagaaacagacgaagaagctagctttgcactggattgcgggtaccagcccgacccgagc
	erm*Ep-rev	ctgccgcccgccggtcgaaggcagggtccggtacggacatgtggtgtcctaccaaccggc
	1-for	ttgtgggctggacaatcgtgccggttggtaggacaccacatgtccgtaccggaccctgc
	1-rev	taaggcaggaccagcgaggt
	2-for	aaaaccatgacatcggtctg
	2-rev	ttgaggttgtccacgcccac
	3-for	acaaggtcgaactgctcacc
	3-rev	ttatagcacgtgatgaaaaggacccaggtggcacttttcgtcaggggcgggtgagggccg
	yeast-for	cgaaaagtgccacctgggtc
	yeast-rev	gtgagtttagtatacatgca
	E.coli-for	aactgtattataagtaaatgcatgtatactaaactcacatgtcatcacgatactgtgat
	E.coli-rev	taactgatgccgtatttgcagtac
	Strep-for	acccattcaaaggccggcat
	Strep-rev	ccaggcgtgccggcgcgtgctcgggtcgggctggtacccgcaatccagtgcaaagcta
pYES-ermE*p-alpGHIJKL	erm*Ep-for	gtagaaacagacgaagaagctagctttgcactggattgcgggtaccagcccgacccgagc
	erm*Ep-rev	ctgccgcccgccggtcgaaggcagggtccggtacggacatgtggtgtcctaccaaccggc
	1-for	ttgtgggctggacaatcgtgccggttggtaggacaccacatgtccgtaccggaccctgc
	1-rev	taaggcaggaccagcgaggt
	2-for	aaaaccatgacatcggtctg
	2-rev	ttgaggttgtccacgcccac
	3-for	acaaggtcgaactgctcacc
	3-rev	ttatagcacgtgatgaaaaggacccaggtggcacttttcgtcaggggcgggtgagggccg
	yeast-for	cgaaaagtgccacctgggtc
	yeast-rev	gtgagtttagtatacatgca
	E.coli-for	aactgtattataagtaaatgcatgtatactaaactcacatgtcatcacgatactgtgat
	E.coli-rev	taactgatgccgtatttgcagtac
	Strep-for	acccattcaaaggccggcat
	Strep-rev	ccaggcgtgccggcgcgtgctcgggtcgggctggtacccgcaatccagtgcaaagcta
pYES-ermE*p-RiboJ-alpGHIJ-gapdhp(EL)-SarJ-KL	erm*Ep-RiboJ-for	gtagaaacagacgaagaagctagctttgcactggattgcgggtaccagcccgacccgagc
	erm*Ep-RiboJ-rev	tgtagaggctgtttcgtcctcacggactcatcagaccggaaagcacatccggtgacagctcggcacgattgtccagccca
	1-for	gagtccgtgaggacgaaacagcctctacaaataattttgtttaagttggtaggacaccacatgtccgtaccggaccctgc
	1-rev	taaggcaggaccagcgaggt
	2-for	aaaaccatgacatcggtctg
	2-rev	gtaaggtgcccgtagacgcacgtccgaccgaaggagcagctcatcgcgcggcgccttccg
	gapdhp-SarJ-for	gttcgtccggccctcactgacggaaggcgccgcgcgatgagctgctccttcggtcggacg
	gapdhp-SarJ-rev	gaggactgtttcggcccttttgggccatcgtcaggtcggatacacatccggcgacagtctctcgcactaagaattgcagg
	3-for	aaaagggccgaaacagtcctctacaaataattttgtttaagtatctgaaaggggatacgcatgaacgcacagcgtgtcct
	3-rev	ttatagcacgtgatgaaaaggacccaggtggcacttttcgtcaggggcgggtgagggccg
	yeast-for	cgaaaagtgccacctgggtc
	yeast-rev	gtgagtttagtatacatgca
	E.coli-for	aactgtattataagtaaatgcatgtatactaaactcacatgtcatcacgatactgtgat
	E.coli-rev	taactgatgccgtatttgcagtac
	Strep-for	acccattcaaaggccggcat
	Strep-rev	ccaggcgtgccggcgcgtgctcgggtcgggctggtacccgcaatccagtgcaaagcta
