# Supplementary material for: Harnessing phosphonate antibiotics argolaphos biosynthesis enables a synthetic biology-based green synthesis of glyphosate
Source: Nat Commun. 2022 Apr 1;13:1736. doi: 10.1038/s41467-022-29188-6 (PMC8976061; doi:10.1038/s41467-022-29188-6)
Supplement: Supplementary file 5 — Source Data [file 41467_2022_29188_MOESM5_ESM.xlsx]

## Sheet: Figure 5b
Treatment	Gene	Relative_expression	error
Original-AMP	AlpG	4	0.5
Original-AMP	AlpH	5	0.8
Original-AMP	AlpI	4	0.2
Original-AMP	AlpJ	8	1.9
Original-AMP	AlpK	2	0.6
Original-AMP	AlpL	1	1
ermE*p-HMP	AlpG	90	6
ermE*p-HMP	AlpH	85	2
ermE*p-HMP	AlpI	78	9
ermE*p-HMP	AlpJ	85	5
ermE*p-HMP	AlpK	0	0
ermE*p-HMP	AlpL	0	0
ermE*p-AMP	AlpG	60	6
ermE*p-AMP	AlpH	55	10
ermE*p-AMP	AlpI	58	5
ermE*p-AMP	AlpJ	65	3
ermE*p-AMP	AlpK	22	0.9
ermE*p-AMP	AlpL	38	4
gapdhp-AMP	AlpG	138	6
gapdhp-AMP	AlpH	126	10
gapdhp-AMP	AlpI	106	3
gapdhp-AMP	AlpJ	112	8
gapdhp-AMP	AlpK	16	6
gapdhp-AMP	AlpL	30	3
P8R8RC	AlpG	95	5
P8R8RC	AlpH	84	7
P8R8RC	AlpI	105	4
P8R8RC	AlpJ	92	2
P8R8RC	AlpK	78	8
P8R8RC	AlpL	87	5

## Sheet: Figure 6b
RBS	P-1	P-2	P-3	P-4	P-5	P-6	P-7	P-8
R-1	0.12	0.34	0.74	0.83	2.7	2.3	4.2	10.5
R-2	0.54	0.78	3.1	2.4	4.7	5.6	7.1	14.7
R-3	1.2	2.3	5.4	3.5	8.1	4.8	11.7	24.6
R-4	12.4	10.5	9.7	10.2	13.2	10.5	16.9	30.7
R-5	20.5	11.2	15.7	13.8	24.3	18.3	22.6	36.6
R-6	16.4	19.3	14.7	17.3	30.4	25.7	28.7	43.8
R-7	13.9	15.6	23.8	20.6	39.4	38.3	42.5	50.3
R-8	16.5	18.6	26.8	28.3	37.9	45.7	48.8	52.6
